# Supplementary material for: A novel nomogram for predicting respiratory adverse events during transport after interventional cardiac catheterization in children
Source: Front Pediatr. 2022 Oct 20;10:1044791. doi: 10.3389/fped.2022.1044791 (PMC9631021; doi:10.3389/fped.2022.1044791)
Supplement: Supplementary file 1 [file Table1.xlsx]

## Sheet: Sheet1
No	name	surgery date	No	birthday	age	gender（男-1）	height	weight	BMI	>3yr	ASA grade	diagnosis	URI by parents	history of allergy	2-history of allergy	asthma	hay fever	tobacco exposure	bronchial hyperreactivity	osas	BUD	propofol_induction	etomidate	atropine	lidocaine	dexmethosone	2-dexmethosone	fentanyle	sufentanile	remifentanile	morphine	morphine/kg	2-morphine/kg (>0.153)	2-atropine	rocuronium	cis-atracurium	Muscle relaxant	ETT/LMA	No of intubation	Mpropofol	Mremifentanile	sevoflurane	desflurane	FiO2	VCM	awake/deep extubation	2-awake/deep extubation	Elidocaine	neositgmine
1	陈妤皓	43516	231	43305	0.578082	0	64	6	14.6484	0	3	PDA	0	N	0	0	0	0	0	0	0	25				5	1		1.5		1.5	0.25	1	0			0	LMA	1			3		50	N	deep	2
2	顾轶然	43516	230	42724	2.16986	1	92	13.6	16.0681	0	2	VSD	1	N	0	0	0	0	0	1	0	50				5	1		3		3	0.220588	1	0			0	LMA	1			3		50	N	deep	2
3	刘思涵	43516	232	41664	5.07397	0	112	19.3	15.3858	1	2	PDA	0	N	0	0	0	0	0	0	0	80				5	1		4		4	0.207254	1	0			0	LMA	1			3		50	N	deep	2
4	陶思延	43516	233	43214	0.827397	1	67	7.6	16.9303	0	2	PDA	1	often	1	0	0	1	0	1	0	30				5	1		1.5		1.5	0.197368	1	0			0	LMA	1			3		50	N	deep	2
5	张馨玥	43516	234	42345	3.20822	0	102	16	15.3787	1	2	VSD	1	N	0	0	0	1	0	1	0	60				5	1		5		5	0.3125	1	0			0	LMA	1			2.5		50	N	deep	2
6	戈雅婷	43523	240	41558	5.38356	0	112	18.3	14.5886	1	3	ASD	1	N	0	0	0	1	0	0	0	65				5	1		4		4	0.218579	1	0			0	LMA	1			3		50	N	deep	2
7	蒋俊杰	43523	241	41603	5.26027	1	105	15	13.6054	1	2	ASD	0	N	0	0	0	1	0	0	0	60				5	1		3		3	0.2	1	0			0	LMA	1			3		50	N	deep	2
8	刘佳悦	43523	238	42728	2.17808	0	90	12.3	15.1852	0	2	ASD	1	N	0	0	0	0	0	0	0	50				5	1		3		3	0.243902	1	0			0	LMA	1			3		50	N	deep	2
9	刘媛媛	43523	237	41260	6.2	0	119	24.2	17.0892	1	3	PDA	1	often	1	0	0	0	0	1	0	100				5	1		4		4	0.165289	1	0			0	LMA	1			3		50	N	deep	2
10	陆熙元	43523	235	42713	2.21918	0	86	12.3	16.6306	0	2	PDA	0	often	1	0	0	0	0	0	0	50				5	1		2.5		2.5	0.203252	1	0			0	LMA	1			3		50	N	deep	2
11	吕思妘	43523	236	42719	2.20274	0	90	13	16.0494	0	3	VSD	1	N	0	0	0	1	0	0	0	55				5	1		3		3	0.230769	1	0			0	LMA	1			3		50	N	deep	2
12	孙语熙	43523	239	42562	2.63288	0	92	12	14.1777	0	3	VSD	1	occasionally	1	0	0	1	0	0	0	50				5	1		2.5		2.5	0.208333	1	0			0	LMA	1			3		50	N	deep	2
13	陈永菁	43530	242	41930	4.38356	1	106	18.5	16.4649	1	2	VSD	1	N	0	0	0	0	0	0	0	80				5	1		3		3	0.162162	1	0			0	LMA	1			3		50	N	deep	2
14	丁子诒	43530	247	42068	4.00548	0	100	18	18	1	2	VSD	1	N	0	0	0	0	0	0	0	75				5	1		4		4	0.222222	1	0			0	LMA	1			3		50	N	deep	2
15	何正宇	43530	243	41551	5.42192	1	118	25.6	18.3855	1	3	ASD	0	N	0	0	0	0	0	1	0	80				5	1		4		4	0.15625	1	0			0	LMA	1			3		50	N	deep	2
16	江鑫晨	43530	249	43161	1.01096	1	75	9.3	16.5333	0	2	PDA	1	N	0	0	0	0	0	0	0	40				5	1		2		2	0.215054	1	0			0	LMA	1			3		50	N	deep	2
17	来丽熙	43530	248	41703	5.00548	0	107	16.5	14.4117	1	2	PDA	0	often	1	0	0	0	0	0	0	65				5	1		3.5		3.5	0.212121	1	0			0	LMA	1			3		50	N	deep	2
18	李睿	43530	244	42710	2.24658	1	88	11.3	14.5919	0	2	VSD	0	N	0	0	0	0	0	0	0	45				5	1		2		2	0.176991	1	0			0	LMA	1			3		50	N	deep	2
19	林钇汐	43530	246	41431	5.75068	0	116	23.8	17.6873	1	2	ASD	0	N	0	0	0	0	0	0	0	100				5	1		4		4	0.168067	1	0			0	LMA	1			3		50	N	awake	1
20	刘瑞涛	43530	252	42710	2.24658	1	92	14	16.5406	0	2	VSD	1	N	0	0	0	0	0	0	0	60				5	1		3		3	0.214286	1	0			0	LMA	1			3		50	N	deep	2
21	王诗雅	43530	253	43087	1.2137	0	80	11.6	18.125	0	2	PDA	1	N	0	0	0	0	0	1	0	45				5	1		2		2	0.172414	1	0			0	LMA	1			3		50	N	deep	2
22	谢欣宸	43530	250	42620	2.49315	1	89	11	13.8871	0	3	VSD	1	N	0	0	0	1	0	1	0	40				5	1		2		2	0.181818	1	0			0	LMA	1			3		50	N	deep	2
23	许子豪	43530	245	42370	3.17808	1	96	13.2	14.3229	1	3	VSD	0	N	0	0	0	0	0	0	0	50				5	1		3		3	0.227273	1	0			0	LMA	1			3		50	N	deep	2
24	庄思童	43530	251	42831	1.91507	1	89	13.6	17.1695	0	2	ASD	0	N	0	0	0	0	0	1	0	55				5	1		3		3	0.220588	1	0			0	LMA	1			3		50	N	deep	2
25	蔡依彤	43533	273	43034	1.36712	0	79	9.5	15.2219	0	2	PDA	1	occasionally	1	0	0	0	0	0	0	40				5	1		1.5		1.5	0.157895	1	0			0	LMA	1			3		50	N	deep	2
26	夏一航	43534	277	42407	3.08767	1	98	15	15.6185	1	2	VSD	1	N	0	0	0	0	0	1	0	60				5	1	20			2	0.133333	0	0			0	LMA	1			3		50	N	deep	2
27	顾屹航	43537	257	42469	2.92603	1	90	12	14.8148	0	2	ASD	0	N	0	0	0	0	0	1	0	50				5	1		2		2	0.166667	1	0			0	LMA	1			3		50	N	deep	2
28	黄佳诺	43537	258	41914	4.44658	0	92	14.8	17.4858	1	3	VSD	0	N	0	0	0	0	0	0	0	60				5	1		3		3	0.202703	1	0			0	LMA	1			3		50	N	deep	2
29	吕梦遥	43537	254	42700	2.29315	0	92	12	14.1777	0	2	VSD	0	N	0	0	0	0	0	0	0	25				5	1		2		2	0.166667	1	0			0	LMA	1			3		50	N	deep	2
30	沈彬昊	43537	255	42621	2.50959	1	98	14.7	15.3061	0	2	VSD	0	N	0	0	0	0	0	0	0	60				5	1		3		3	0.204082	1	0			0	LMA	1			3		50	N	deep	2
31	朱浩诚	43537	256	42337	3.28767	1	97	16	17.005	1	2	VSD	0	N	0	0	0	0	0	0	0	60				5	1		3		3	0.1875	1	0			0	LMA	1			3		50	N	deep	2
32	王洁亭	43543	286	41670	5.13151	1	105	18	16.3265	1	2	ASD	1	occasionally	1	0	0	0	0	0	0	70		0.2		5	1	35			3.5	0.194444	1	1			0	LMA	1			3		50	N	deep	2
33	顾子宸	43544	260	42551	2.72055	0	94	13.4	15.1652	0	2	VSD	0	N	0	0	0	0	0	0	0	50				5	1	15			1.5	0.11194	0	0			0	LMA	1			3		50	N	deep	2
34	金子璇	43544	265	42669	2.39726	1	89	12.6	15.9071	0	3	PDA	0	N	0	0	0	0	0	0	0	50				5	1	15			1.5	0.119048	0	0			0	LMA	1			3		50	N	deep	2
35	刘宜珺	43544	266	42480	2.91507	0	90	16	19.7531	0	2	VSD	1	often	1	0	0	1	0	1	0	60				5	1	25			2.5	0.15625	1	0			0	LMA	1			3		50	N	deep	2
36	施铄雨	43544	261	41427	5.8	1	115	31.1	23.5161	1	2	ASD	1	N	0	0	0	1	0	1	0	130				5	1	50			5	0.160772	1	0			0	LMA	1			3		50	N	deep	2
37	苏嘉翊	43544	269	41668	5.13973	1	110	20.7	17.1074	1	2	ASD	0	N	0	0	0	1	0	0	0	70				5	1	25			2.5	0.120773	0	0			0	LMA	1			3		50	N	deep	2
38	汪梓峻	43544	263	42569	2.67123	1	95	14.4	15.9557	0	2	VSD	1	N	0	0	0	0	0	0	0	50				5	1	15			1.5	0.104167	0	0			0	LMA	1			3		50	N	deep	2
39	王璟西	43544	262	43284	0.712329	1	74	9.5	17.3484	0	2	PDA	0	occasionally	1	0	0	0	0	0	0	40				5	1	10			1	0.105263	0	0			0	LMA	1			3		50	N	deep	2
40	王沐曦	43544	267	42997	1.49863	0	77	9.1	15.3483	0	2	ASD	0	N	0	0	0	0	0	0	0	40				5	1	20			2	0.21978	1	0			0	LMA	1			3		50	N	deep	2
41	徐亦瑶	43544	259	41299	6.15068	0	125	23	14.72	1	2	VSD	1	occasionally	1	0	0	1	0	1	0	80				5	1	40			4	0.173913	1	0			0	LMA	1			3		50	N	deep	2
42	张又齐	43544	268	42470	2.94247	0	97	15.3	16.261	0	3	VSD	1	occasionally	1	1	0	0	0	0	0	60				5	1	20			2	0.130719	0	0			0	LMA	1			3		50	N	deep	2
43	朱丽宸	43544	264	42613	2.55068	1	93	13	15.0306	0	2	VSD	1	N	0	0	0	1	0	1	0	50				5	1	15			1.5	0.115385	0	0			0	LMA	1			3		50	N	deep	2
44	金垣川	43564	271	42801	2.09041	1	95	15.5	17.1745	0	2	ASD	0	N	0	0	0	0	0	1	0	55				5	1		2		2	0.129032	0	0			0	LMA	1			3		50	N	deep	2
45	马硕怡	43564	270	42658	2.48219	0	86	11.5	15.5489	0	2	VSD	1	often	1	0	0	0	0	0	0	45				5	1		1.5		1.5	0.130435	0	0			0	LMA	1			3		50	N	deep	2
46	殷喜彤	43564	272	40423	8.60548	0	132	25.5	14.635	1	2	ASD	1	N	0	0	0	0	0	0	0	80				5	1		4		4	0.156863	1	0			0	LMA	1			3		50	N	deep	2
47	Lydia Li	43565	279	43116	1.23014	0	78	9.3	15.286	0	3	PDA	0	N	0	0	0	1	0	0	0	40				5	1	10			1	0.107527	0	0			0	LMA	1			3		50	N	deep	2
48	陈子沐	43565	275	42911	1.79178	1	83	10.2	14.8062	0	2	ASD	1	N	0	0	0	0	0	0	0	40				5	1	15			1.5	0.147059	0	0			0	LMA	1			3		50	N	deep	2
49	黄以琳	43565	281	43151	1.13425	0	80.5	9.5	14.6599	0	3	PDA	1	N	0	0	0	0	0	0	0	40				5	1	15			1.5	0.157895	1	0			0	LMA	1			3		50	N	deep	2
50	黄宇坤	43565	282	42986	1.5863	1	82	12	17.8465	0	2	ASD	0	N	0	0	0	0	0	0	0	50				5	1	15			1.5	0.125	0	0			0	LMA	1			3		50	N	deep	2
51	戚辰怡	43565	278	43565	0	0	113	19.8	15.5063	0	3	ASD	1	N	0	0	0	0	0	1	0	80		0.1		5	1	30			3	0.151515	0	1			0	LMA	1			3		50	N	deep	2
52	汪欣然	43565	274	42810	2.06849	0	88	12.5	16.1415	0	2	VSD	1	N	0	0	0	0	0	0	0	50				5	1	15			1.5	0.12	0	0			0	LMA	1			3		50	N	deep	2
53	吴雨潼	43565	276	42404	3.18082	0	98	17	17.701	1	2	ASD	1	N	0	0	0	1	0	0	0	60				5	1	20			2	0.117647	0	0			0	LMA	1			3		50	N	deep	2
54	詹舒乔	43565	280	43089	1.30411	0	77	8.8	14.8423	0	2	ASD	0	N	0	0	0	1	0	0	0	40				5	1	15			1.5	0.170455	1	0			0	LMA	1			3		50	N	deep	2
55	陈雨欣	43574	285	43166	1.11781	0	85	10.7	14.8097	0	2	ASD	0	N	0	0	0	0	0	0	0	60				5	1	30			3	0.280374	1	0			0	LMA	1			3		50	N	deep	2
56	王梓煊	43574	283	42719	2.34247	0	90	13.2	16.2963	0	2	VSD	1	N	0	0	0	0	0	0	0	50				5	1	25			2.5	0.189394	1	0			0	LMA	1			3		50	N	deep	2
57	张紫萱	43574	284	42714	2.35616	0	86	10.5	14.1969	0	2	ASD	0	N	0	0	0	1	0	1	0	40				5	1	20			2	0.190476	1	0			0	LMA	1			3		50	N	deep	2
58	李梓萌	43579	290	42438	3.12603	0	97	19	20.1934	1	3	PDA	0	N	0	0	0	0	0	1	0	80				5	1	30			3	0.157895	1	0			0	LMA	1			3		50	N	deep	2
59	凌伊伊	43579	291	43123	1.24932	0	78	10.8	17.7515	0	2	PDA	1	N	0	0	0	0	0	1	0	40				5	1	15			1.5	0.138889	0	0			0	LMA	1			3		50	N	deep	2
60	施常言	43579	288	43065	1.40822	0	78	10.2	16.7653	0	2	ASD	0	N	0	0	0	0	0	0	0	40				5	1	20			2	0.196078	1	0			0	LMA	1			3		50	N	deep	2
61	肖扬轩	43579	287	41269	6.32877	1	118	19.2	13.7891	1	2	ASD	1	N	0	0	0	0	0	0	0	80				5	1	40			4	0.208333	1	0			0	LMA	1			3		50	N	deep	2
62	应盛芊	43579	289	42857	1.97808	0	86	11.1	15.0081	0	2	PDA	1	occasionally	1	0	0	1	0	1	0	30				5	1	20			2	0.18018	1	0			0	LMA	1			3		50	N	deep	2
63	蔡霖夕	43593	293	41485	5.77534	0	116	19.4	14.4174	1	2	VSD	0	N	0	0	0	0	0	0	0	80				5	1		3		3	0.154639	1	0			0	LMA	1			3		50	N	deep	2
64	董秋瑜	43593	297	42670	2.52877	0	94	12.2	13.8072	0	2	VSD	1	N	0	0	0	0	0	0	0	50				5	1		2		2	0.163934	1	0			0	LMA	1			3		50	N	deep	2
65	董思然	43593	298	42188	3.84932	0	106	16	14.2399	1	2	VSD	0	N	0	0	0	0	0	1	0	65				5	1		2		2	0.125	0	0			0	LMA	1			3		50	N	deep	2
66	李靖雯	43593	292	43593	0	0	72.5	8.5	16.1712	0	3	PDA	0	N	0	0	0	1	0	0	0	35				5	1		1		1	0.117647	0	0			0	LMA	1			3		50	N	deep	2
67	李梓伊	43593	295	42095	4.10411	0	110	17.8	14.7107	1	2	VSD	1	N	0	0	0	0	0	0	0	70				5	1		4		4	0.224719	1	0			0	LMA	1			3		50	N	deep	2
68	刘知微	43593	300	41860	4.74795	1	107	16.2	14.1497	1	3	PDA	1	often	1	0	0	0	0	0	0	65				5	1		2		2	0.123457	0	0			0	LMA	1			3		50	N	deep	2
69	罗皓轩	43593	299	41651	5.32055	1	110	20.4	16.8595	1	3	PDA	1	N	0	0	0	0	0	1	0	70				5	1		3		3	0.147059	0	0			0	LMA	1			3		50	N	deep	2
70	汪玉涵	43593	296	41322	6.22192	0	118	23.9	17.1646	1	2	ASD	1	N	0	0	0	0	0	1	0	80				5	1		3		3	0.125523	0	0			0	LMA	1			3		50	N	deep	2
71	周政宇	43593	294	42584	2.76438	1	97	15	15.9422	0	2	VSD	0	occasionally	1	0	0	0	0	0	0	50				5	1		3		3	0.2	1	0			0	LMA	1			3		50	N	deep	2
72	陈祉诺	43600	304	41505	5.73973	0	111	20.4	16.5571	1	2	ASD	1	occasionally	1	0	0	1	0	1	0	80				5	1	20			2	0.0980392	0	0			0	LMA	1			3		50	N	deep	2
73	孙佳禾	43600	301	43118	1.32055	0	79	10.8	17.3049	0	2	ASD	1	N	0	0	0	0	0	1	0	40				5	1	10			1	0.0925926	0	0			0	LMA	1			3		50	N	deep	2
74	许昊	43600	306	42768	2.27945	0	85	13.5	18.6851	0	2	ASD	1	N	0	0	0	0	0	0	0	55				5	1	15			1.5	0.111111	0	0			0	LMA	1			3		50	N	deep	2
75	周一男	43600	305	41725	5.13699	1	115	24	18.1474	1	2	PDA	1	N	0	0	1	1	0	1	0	100				5	1	30			3	0.125	0	0			0	LMA	1			3		50	N	deep	2
76	朱沁怡	43600	303	43272	0.89863	0	73	10	18.7652	0	2	PDA	1	N	0	0	0	1	0	1	0	40				5	1	10			1	0.1	0	0			0	LMA	1			3		50	N	deep	2
77	朱童童	43600	302	42522	2.95342	0	93	15	17.343	0	3	VSD	0	N	0	0	0	1	0	0	0	60				5	1	20			2	0.133333	0	0			0	LMA	1			3		50	N	deep	2
78	曹乐知	43607	307	42486	3.07123	1	106	16.2	14.4179	1	2	VSD	1	often	1	0	1	0	0	0	0	50		0.15		5	1	30			3	0.185185	1	1			0	LMA	1			3		50	N	deep	2
79	方子宸	43607	311	42057	4.24658	1	102	14.7	14.1292	1	2	ASD	1	N	0	0	0	0	0	0	0	50				5	1	25			2.5	0.170068	1	0			0	LMA	1			3		50	N	deep	2
80	李灿	43607	314	42315	3.53973	1	105	17.1	15.5102	1	3	VSD	1	N	0	0	0	1	0	1	0	60				5	1	35			3.5	0.204678	1	0			0	LMA	1			3		50	N	deep	2
81	李馨逸	43607	309	42672	2.56164	0	92	12.5	14.7684	0	2	VSD	1	N	0	0	0	1	0	1	0	50				5	1	25			2.5	0.2	1	0			0	LMA	1			3		50	N	deep	2
82	施雨杋	43607	315	43241	1.00274	0	76	9	15.5817	0	2	ASD	0	N	0	0	0	1	0	1	0	30				5	1	15			1.5	0.166667	1	0			0	LMA	1			3		50	N	deep	2
83	施子奕	43607	312	40565	8.33425	1	90	12.5	15.4321	1	2	VSD	0	N	0	0	0	0	0	0	0	40				5	1	25			2.5	0.2	1	0			0	LMA	1			3		50	N	deep	2
84	汪皓轩	43607	313	42765	2.30685	1	95	14.6	16.1773	0	2	VSD	1	N	0	0	0	1	0	1	0	50				5	1	30			3	0.205479	1	0			0	LMA	1			3		50	N	deep	2
85	王语歆	43607	310	41640	5.38904	0	110	17.5	14.4628	1	2	VSD	1	N	0	0	0	1	0	1	0	55				5	1	30			3	0.171429	1	0			0	LMA	1			3		50	N	deep	2
86	赵梓瑞	43607	308	42439	3.2	1	103	19.6	18.4749	1	2	VSD	1	N	0	0	0	1	0	0	0	60		0.2		5	1	40			4	0.204082	1	1			0	LMA	1			3		50	N	deep	2
87	周亦辰	43607	317	41849	4.81644	1	106	20	17.7999	1	2	PDA	0	N	0	0	0	0	0	1	0	60				5	1	40			4	0.2	1	0			0	LMA	1			3		50	N	deep	2
88	陈锦阳	43614	321	42407	3.30685	1	99	15.6	15.9167	1	2	ASD	0	N	0	1	1	0	0	0	0	60				5	1		2		2	0.128205	0	0			0	LMA	1			3		50	N	deep	2
89	陈熙蕾	43614	318	40858	7.55068	0	132	20	11.4784	1	2	PDA	0	N	0	1	0	0	0	1	0	70				5	1		4		4	0.2	1	0			0	LMA	1			3		50	N	deep	2
90	陈逸堂	43614	323	42817	2.18356	1	92	13.3	15.7136	0	2	VSD	1	N	0	0	0	0	0	1	0	55				5	1		2		2	0.150376	0	0			0	LMA	1			3		50	N	deep	2
91	罗意婷	43614	324	41871	4.77534	0	100	19.7	19.7	1	2	ASD	1	N	0	0	0	1	0	1	0	80				5	1		3		3	0.152284	0	0			0	LMA	1			3		50	N	deep	2
92	孙雨悦	43614	322	41932	4.60822	0	115	22.6	17.0888	1	2	ASD	1	N	0	0	0	0	0	1	0	80				5	1		3		3	0.132743	0	0			0	LMA	1			3		50	N	deep	2
93	王自琢	43614	320	42152	4.00548	1	101	17	16.665	1	2	ASD	1	occasionally	1	0	1	0	0	0	0	70				5	1		3		3	0.176471	1	0			0	LMA	1			3		50	N	deep	2
94	熊艺贞	43614	319	39701	10.7205	0	133	25.3	14.3027	1	2	PDA	0	N	0	0	0	1	0	0	0	100				5	1		4		4	0.158103	1	0			0	LMA	1			3		50	N	deep	2
95	刘伊洛	43628	329	42286	3.67671	0	104	16.6	15.3476	1	2	PDA	1	often	1	0	0	1	0	1	0	60				5	1		2		2	0.120482	0	0			0	LMA	1			3		50	N	deep	2
96	史梦瑶	43628	330	43097	1.45479	0	73	9	16.8887	0	2	ASD	1	N	0	0	0	0	0	1	0	45				5	1		1.5		1.5	0.166667	1	0			0	LMA	1			3		50	N	deep	2
97	王芯桠琪	43628	326	42797	2.27671	0	83	10.2	14.8062	0	2	VSD	0	N	0	0	0	0	0	1	0	40				5	1		2		2	0.196078	1	0			0	LMA	1			3		50	N	deep	2
98	王雨晨	43628	328	41184	6.69589	0	124	23.7	15.4136	1	3	PDA	1	N	0	0	1	0	0	0	0	100				5	1		4		4	0.168776	1	0			0	LMA	1			3		50	N	deep	2
99	吴卿与	43628	332	42461	3.19726	0	104	16.6	15.3476	1	2	VSD	0	N	0	0	0	1	0	1	0	60				5	1		2		2	0.120482	0	0			0	LMA	1			3		50	N	deep	2
100	徐思博	43628	327	42709	2.51781	1	95	12.9	14.2936	0	2	VSD	0	N	0	0	0	1	0	0	0	55				5	1		2		2	0.155039	1	0			0	LMA	1			3		50	N	deep	2
101	许星辰	43628	325	42658	2.65753	1	100	17	17	0	2	VSD	1	N	0	0	0	0	0	0	0	70				5	1		3		3	0.176471	1	0			0	LMA	1			3		50	N	deep	2
102	邹宜泽	43628	331	42556	2.93699	0	90	11	13.5802	0	2	PDA	1	N	0	0	0	0	0	1	0	45				5	1		1.5		1.5	0.136364	0	0			0	LMA	1			3		50	N	deep	2
103	陈宜伊	43635	337	42175	4	0	109	7.3	6.14426	1	3	PDA	1	N	0	0	1	0	0	1	0	70				5	1		2		2	0.273973	1	0			0	LMA	1			3		50	N	deep	2
104	葛宜宸	43635	335	41956	4.6	0	109	16	13.4669	1	2	PDA	1	N	0	0	0	0	0	0	0	50				5	1		3		3	0.1875	1	0			0	LMA	1			3		50	N	deep	2
105	林语彤	43635	333	42020	4.42466	0	105	16.3	14.7846	1	2	ASD	1	N	0	0	0	1	0	0	0	70				5	1		2		2	0.122699	0	0			0	LMA	1			3		50	N	deep	2
106	王栩言	43635	336	43244	1.07123	0	75	8.5	15.1111	0	2	PDA	0	N	0	0	0	0	0	0	0	40				5	1		1.5		1.5	0.176471	1	0			0	LMA	1			3		50	N	deep	2
107	薛景云	43635	338	41923	4.69041	1	110	18.8	15.5372	1	2	PDA	1	N	0	0	0	0	0	1	0	70				5	1		3		3	0.159574	1	0			0	LMA	1			3		50	N	deep	2
108	殷赵然	43635	339	43137	1.36438	0	90	8.9	10.9877	0	2	ASD	1	N	0	0	0	1	0	1	0	40				5	1		2		2	0.224719	1	0	2.5		1	LMA	1			3		50	N	deep	2
109	詹泽淏	43635	334	42072	4.28219	1	100	16.5	16.5	1	2	VSD	1	N	0	0	0	1	0	1	0	65				5	1		2		2	0.121212	0	0			0	LMA	1			3		50	N	deep	2
110	曾书云	43642	342	40512	8.57534	0	131	22.6	13.1694	1	2	VSD	0	N	0	0	1	1	0	1	0	100				5	1	22.5			2.25	0.0995575	0	0			0	LMA	1			3		50	N	deep	2
111	陈佳铷	43642	340	39031	12.6329	0	158	55.8	22.3522	1	2	VSD	0	N	0	0	1	0	0	1	0	220				5	1	55			5.5	0.0985663	0	0			0	LMA	1			3		50	N	deep	2
112	金灏宇	43642	343	43020	1.70411	1	86	10.8	14.6025	0	2	ASD	1	N	0	0	0	1	0	0	0	40				5	1	10			1	0.0925926	0	0			0	LMA	1			3		50	N	deep	2
113	肖雨菡	43642	344	42557	2.9726	0	95	12.2	13.518	0	2	VSD	1	N	0	0	0	1	0	0	0	48				5	1	12			1.2	0.0983607	0	0			0	LMA	1			3		50	N	deep	2
114	张远泽	43642	341	42460	3.23836	1	104	16.6	15.3476	1	2	ASD	0	N	0	0	1	0	0	1	0	65				5	1	16			1.6	0.0963855	0	0			0	LMA	1			3		50	N	deep	2
115	车修远	43677	351	42736	2.57808	1	92	15	17.7221	0	2	PDA	1	occasionally	1	0	1	1	0	1	0	60		0.15		5	1		2		2	0.133333	0	1			0	LMA	1			3		50	N	deep	2
116	何泽慧	43677	346	42941	2.01644	0	80	10.9	17.0313	0	2	PDA	0	N	0	0	0	1	0	1	0	40		0.1		2.5	1		1		1	0.0917431	0	1			0	LMA	1			3		50	N	deep	2
117	梁宸浩	43677	345	42887	2.16438	1	85	11.2	15.5017	0	2	PDA	1	N	0	0	0	1	0	1	0	40		0.1		5	1		2		2	0.178571	1	1			0	LMA	1			3		50	N	deep	2
118	齐琴	43677	349	40931	7.52329	0	132	25	14.348	1	2	VSD	1	N	0	0	0	1	0	1	0	100		0.2		5	1		4		4	0.16	1	1			0	LMA	1			3		50	N	deep	2
119	邵恺瑞	43677	352	42564	3.04932	1	98	13	13.536	1	2	PDA	1	N	0	0	0	1	0	1	0	60				5	1		2		2	0.153846	1	0			0	LMA	1			3		50	N	deep	2
120	尤菁攸	43677	348	42073	4.39452	0	110	17	14.0496	1	2	VSD	1	N	0	0	0	0	0	0	0	70		0.2		5	1		2		2	0.117647	0	1			0	LMA	1			3		50	N	deep	2
121	袁野	43677	350	39965	10.1699	1	152	56.8	24.5845	1	2	VSD	0	N	0	0	0	1	0	1	0	160		0.2		5	1		8		8	0.140845	0	1	10		1	LMA	1			3		50	N	deep	2
122	郑博宸	43677	347	42514	3.1863	1	86	15.1	20.4164	1	2	VSD	1	N	0	0	0	1	0	0	0	70		0.15		5	1		2		2	0.13245	0	1			0	LMA	1			3		50	N	deep	2
123	陈宏轩	43684	356	42917	2.10137	0	85	13.8	19.1003	0	3	ASD	1	N	0	0	0	1	0	1	0	40		0.1		5	1	20		16	2	0.144928	0	1			0	LMA	1			2		60	N	awake	1
124	沈芯妍	43684	355	42239	3.9589	0	110	21.4	17.686	1	2	VSD	1	N	0	0	1	1	0	1	0	40		0.1		5	1	40		32	4	0.186916	1	1			0	LMA	1			2		60	N	awake	1
125	周涛语	43684	357	40682	8.22466	0	136	25.4	13.7327	1	2	VSD	0	N	0	0	0	1	0	0	0	100		0.2		5	1	30		25	3	0.11811	0	1			0	LMA	1			2		60	N	awake	1
126	竹陈汐	43684	354	42637	2.86849	0	93	12	13.8744	0	3	VSD	0	N	0	0	0	0	0	0	0	60		0.1		5	1	20		16	2	0.166667	1	1			0	LMA	1			2		60	N	awake	1
127	宗泽	43684	353	42667	2.7863	1	100	15.7	15.7	0	2	VSD	0	N	0	0	0	0	0	0	0	30		0.1		5	1	30			3	0.191083	1	1			0	LMA	1			2		60	N	awake	1
128	连芳焱	43691	362	41137	6.99726	0	118	18.6	13.3582	1	2	VSD	0	N	0	0	0	1	0	1	0	60		0.2			0	50			5	0.268817	1	1			0	LMA	1			2		100	N	awake	1
129	吕凯璇	43691	358	42733	2.62466	0	93	14.6	16.8806	0	2	VSD	1	N	0	0	0	0	0	0	0	50		0.15			0	45			4.5	0.308219	1	1			0	LMA	1			2		100	N	awake	1
130	齐子曦	43691	363	41649	5.59452	0	118	20.6	14.7946	1	2	ASD	0	N	0	0	0	0	0	1	0	80		0.2			0	60			6	0.291262	1	1			0	LMA	1			2		100	N	awake	1
131	钱婧媛	43691	365	39745	10.811	0	142	37.1	18.3991	1	2	PDA	0	occasionally	1	0	0	1	0	0	0	100		0.3			0	40			4	0.107817	0	1			0	LMA	1			2		100	N	awake	1
132	孙育荣	43691	364	41782	5.23014	1	112	19.4	15.4656	1	2	PDA	1	N	0	0	1	1	0	0	0	40		0.2			0	20			2	0.103093	0	1			0	LMA	1			2		100	N	awake	1
133	孙子轩	43691	359	42294	3.8274	1	110	18.4	15.2066	1	2	PDA	0	N	0	0	0	0	0	0	0	60		0.1			0	60			6	0.326087	1	1			0	LMA	1			2		100	N	awake	1
134	王梓涵	43691	361	40244	9.44384	0	130	27	15.9763	1	2	ASD	0	N	0	0	0	1	0	0	0	80		0.3			0	80			8	0.296296	1	1			0	LMA	1			2		60	N	awake	1
135	张杨维哲	43691	360	42865	2.26301	1	98	11.5	11.9742	0	2	VSD	0	N	0	0	0	0	0	0	0	60		0.1			0	20			2	0.173913	1	1			0	LMA	1			2		100	N	awake	1
136	陈可欣	43705	369	42527	3.2274	0	105	19.9	18.0499	1	2	ASD	0	N	0	0	0	1	0	1	0	60					0	40			4	0.201005	1	0	15		1	ETT	1			3		60	N	awake	1
137	程禹瑞	43705	367	43061	1.76438	1	83	11.8	17.1288	0	2	PDA	0	N	0	0	0	0	0	0	0	30					0	10			1	0.0847458	0	0			0	LMA	1			3		60	N	awake	1
138	董洛延	43705	368	42874	2.27671	1	88	11.4	14.7211	0	2	VSD	0	N	0	0	0	0	0	0	0	20					0	10			1	0.0877193	0	0			0	LMA	1			3		60	N	awake	1
139	谢祖	43705	366	41682	5.54247	1	120	21.9	15.2083	1	3	ASD	0	N	0	0	0	1	0	0	0	40					0	20			2	0.0913242	0	0			0	LMA	1			2		60	N	awake	1
140	但胤文	43719	372	43009	1.94521	1	87	12	15.8541	0	2	VSD	0	N	0	0	0	1	0	1	0	30		0.1			0	25			2.5	0.208333	1	1			0	ETT	1			2		100	N	awake	1
141	王优乐	43719	371	41563	5.90685	0	110	20.9	17.2727	1	2	ASD	0	N	0	0	0	0	0	0	0	60		0.2			0	40			4	0.191388	1	1			0	LMA	1			2		100	N	awake	1
142	朱宸宇	43719	370	43315	1.10685	1	72	9.7	18.7114	0	2	ASD	0	N	0	0	0	1	0	0	0	20					0	20			2	0.206186	1	0	5		1	ETT	1			2		100	N	awake	1
143	陈思梦	43726	377	43085	1.75616	0	86	10.9	14.7377	0	2	ASD	1	N	0	0	0	0	0	0	0	30		0.1		5	1	20			2	0.183486	1	1			0	LMA	1			2		50	N	awake	1
144	梅子豪	43726	379	42817	2.49041	1	95	13.2	14.626	0	2	VSD	0	N	0	0	0	1	0	0	0	35		0.1		5	1	25			2.5	0.189394	1	1			0	LMA	1			2		50	N	awake	1
145	齐名安	43726	376	43065	1.81096	0	85	10.8	14.9481	0	3	ASD	1	N	0	0	0	1	0	0	0	30		0.1		5	1	20			2	0.185185	1	1			0	LMA	1			2		50	N	awake	1
146	施茗哲	43726	384	42516	3.31507	1	102	15.5	14.8981	1	2	VSD	1	often	1	0	1	1	0	1	0	45		0.1		5	1	30			3	0.193548	1	1			0	LMA	1			2		50	N	awake	1
147	童詹玮	43726	378	42888	2.29589	1	90	11.5	14.1975	0	2	VSD	1	N	0	0	0	1	0	0	0	30		0.1		5	1	20			2	0.173913	1	1			0	LMA	1			2		50	N	awake	1
148	王若岚	43726	381	43036	1.89041	0	89	11.6	14.6446	0	2	ASD	1	N	0	0	0	0	0	0	0	30		0.1		5	1	20			2	0.172414	1	1			0	LMA	1			2		50	N	awake	1
149	王昕蕊	43726	380	41655	5.67397	0	112	18	14.3495	1	2	ASD	0	N	0	0	0	1	0	0	0	55		0.1		5	1	35			3.5	0.194444	1	1			0	LMA	1			2		50	N	awake	1
150	杨宇航	43726	374	42933	2.1726	1	85	11.4	15.7785	0	2	PDA	0	N	0	0	0	0	0	0	0	30		0.1		5	1	20			2	0.175439	1	1			0	LMA	1			2		50	N	awake	1
151	尹知行	43726	375	42036	4.63014	1	112	18.1	14.4292	1	2	VSD	0	N	0	0	0	0	0	0	0	55		0.1		5	1	35			3.5	0.19337	1	1			0	LMA	1			2		60	N	awake	1
152	张苏宇	43726	383	43108	1.69315	0	80	11	17.1875	0	2	PDA	0	N	0	0	0	0	0	0	0	30		0.1		5	1	20			2	0.181818	1	1			0	LMA	1			2		50	N	awake	1
153	张源儿	43726	373	43283	1.2137	0	73	8.5	15.9505	0	2	ASD	0	N	0	0	0	1	0	0	0	25		0.1		5	1	15			1.5	0.176471	1	1			0	LMA	1			2		50	N	awake	1
154	周予涵	43726	382	42853	2.39178	0	88	12.7	16.3998	0	2	VSD	1	N	0	0	0	1	0	1	0	35		0.1		5	1	25			2.5	0.19685	1	1			0	LMA	1			2		50	N	awake	1
155	陈乙墨	43761	393065	42797	2.6411	1	90	14.1	17.4074	0	2	VSD	1	N	0	0	1	1	0	0	0	60		0.15		5	1		3		3	0.212766	1	1			0	LMA	1			3		50	N	deep	2
156	丁岩瑜	43761	393063	42629	3.10137	0	97	15.2	16.1547	1	2	VSD	1	occasionally	1	0	0	1	1	0	0	60		0.15			0		3		3	0.197368	1	1			0	LMA	1			3		50	N	deep	2
157	胡馨予	43761	393269	41689	5.67671	0	118	18	12.9273	1	2	ASD	1	N	0	0	0	0	0	0	0	72		0.2		5	1		4		4	0.222222	1	1			0	LMA	1			3		50	N	deep	2
158	滕靖涵	43761	393210	42877	2.42192	0	94	12.4	14.0335	0	2	VSD	0	N	0	0	0	0	0	0	0	50		0.1		5	1		2.5		2.5	0.201613	1	1			0	LMA	1			3		50	N	deep	2
159	童鸿弈	43761	393264	42451	3.58904	1	100	14.4	14.4	1	2	VSD	0	N	0	0	1	0	0	0	0	60		0.15			0		3		3	0.208333	1	1			0	LMA	1			3		50	N	deep	2
160	王靖钧	43761	393122	42931	2.27397	1	91	13.3	16.0609	0	2	VSD	1	N	0	0	0	0	0	0	0	55		0.1		5	1		2.5		2.5	0.18797	1	1			0	LMA	1			3		50	N	deep	2
161	王梦梓	43761	393168	42939	2.25205	0	93	12.8	14.7994	0	2	ASD	1	N	0	0	0	1	0	0	0	50		0.15		5	1		2		2	0.15625	1	1			0	LMA	1			3		50	N	deep	2
162	钟翊	43761	393040	42841	2.52055	1	95	15.2	16.8421	0	3	VSD	0	N	0	0	0	0	0	0	0	60		0.1			0		3		3	0.197368	1	1	5		1	LMA	1			3		50	N	deep	2
163	陈嘉翊	43768	394051	42973	2.17808	1	85	10.7	14.8097	0	2	VSD	1	N	0	0	0	1	0	0	0	45		0.1		5	1		2		2	0.186916	1	1			0	LMA	1			3		50	N	deep	2
164	葛薇婉	43768	393983	42702	2.92055	0	98	14.5	15.0979	0	2	ASD	1	occasionally	1	0	0	0	1	1	0	60				5	1		3		3	0.206897	1	0			0	LMA	1			3		50	N	deep	2
165	江一群	43768	394208	42698	2.93151	0	99	18.4	18.7736	0	2	VSD	1	N	0	0	0	0	0	0	0	70		0.2			0		3		3	0.163043	1	1			0	LMA	1			3		50	N	deep	2
166	沈安辰	43768	393957	43115	1.78904	0	80	10.6	16.5625	0	2	ASD	0	N	0	0	0	0	0	0	0	40		0.1		5	1		2		2	0.188679	1	1			0	LMA	1			3		50	N	deep	2
167	王岩欣	43768	394187	43192	1.57808	0	90	12.9	15.9259	0	2	PDA	1	N	0	0	0	0	1	1	0	25		0.1			0		2		2	0.155039	1	1			0	LMA	1			3		50	N	deep	2
168	王子涵	43768	393958	42641	3.08767	0	104	16.6	15.3476	1	2	VSD	0	N	0	0	0	0	0	0	0	60		0.1			0		3		3	0.180723	1	1			0	LMA	1			3		50	N	deep	2
169	王紫蔺	43768	393960	42809	2.6274	0	98	15.1	15.7226	0	2	PDA	1	N	0	0	0	0	0	0	0	60		0.15		5	1		3		3	0.198675	1	1			0	LMA	1			3		50	N	deep	2
170	熊紫晴	43768	394139	41139	7.20274	0	128	29.9	18.2495	1	2	ASD	1	N	0	0	0	1	0	1	0	150		0.3			0		5		5	0.167224	1	1			0	LMA	1			3		50	N	deep	2
171	张舒昕	43768	394182	43026	2.03288	0	89	13.2	16.6646	0	2	PDA	0	N	0	0	0	0	0	0	0	50		0.1		5	1		2		2	0.151515	0	1			0	LMA	1			3		50	N	deep	2
172	郑淳之	43768	394251	41815	5.35068	0	114	20.8	16.0049	1	3	ASD	0	N	0	0	0	0	0	0	0	80		0.2		5	1		4		4	0.192308	1	1			0	LMA	1			3		50	N	deep	2
173	陈槿岩	43775	394976	42143	4.47123	1	104	15.9	14.7004	1	2	ASD	1	occasionally	1	0	1	0	1	0	0	70		0.15			0		3		3	0.188679	1	1			0	LMA	1			3		50	N	deep	2
174	李秉翰	43775	394915	43236	1.47671	1	78	10.3	16.9297	0	2	ASD	1	N	0	0	0	0	1	0	0	40		0.1			0		1.5		1.5	0.145631	0	1			0	LMA	1			3		50	N	deep	2
175	陆泽宇	43775	394842	42497	3.50137	1	100	17	17	1	2	VSD	1	N	0	0	0	0	0	0	0	70		0.15			0		3		3	0.176471	1	1			0	LMA	1			3		50	N	deep	2
176	倪沐瑶	43775	394969	42924	2.33151	0	90	12.8	15.8025	0	2	VSD	0	N	0	0	0	0	0	0	0	50		0.1			0		2		2	0.15625	1	1			0	LMA	1			3		50	N	deep	2
177	施立权	43775	394904	42571	3.29863	1	99	14.7	14.9985	1	2	ASD	0	N	0	0	0	0	0	1	0	60		0.15			0		3		3	0.204082	1	1			0	LMA	1			3		50	N	deep	2
178	杨雨橙	43775	395027	42994	2.13973	1	88	12	15.4959	0	2	VSD	1	N	0	0	1	1	0	0	0	70		0.1			0		1.5		1.5	0.125	0	1			0	LMA	1			3		50	N	deep	2
179	杨芸瑾	43775	394917	43574	0.550685	0	68	7.5	16.2197	0	2	PDA	0	N	0	0	0	0	0	0	0	30		0.1			0		2		2	0.266667	1	1			0	LMA	1			3		50	N	deep	2
180	虞可钥	43775	394898	41394	6.52329	0	115	20.4	15.4253	1	2	ASD	0	often	1	0	0	1	0	0	0	100		0.2			0		3.5		3.5	0.171569	1	1			0	LMA	1			3		50	N	deep	2
181	赵子豪	43775	395021	43006	2.10685	1	88	14.1	18.2076	0	2	VSD	0	N	0	0	0	0	0	0	0	50		0.15			0		2		2	0.141844	0	1			0	LMA	1			3		50	N	deep	2
182	周文涵	43775	395008	42626	3.14795	1	97	15.3	16.261	1	2	VSD	0	often	1	0	0	0	0	0	0	30		0.15			0		2		2	0.130719	0	1			0	LMA	1			3		50	N	deep	2
183	陈馥谦	43782	395852	41870	5.23836	1	107	17.6	15.3725	1	2	PDA	0	N	0	0	0	0	0	1	0	70		0.1			0		4		4	0.227273	1	1			0	LMA	1			3		50	N	deep	2
184	郭鸣云	43782	395948	42705	2.95068	1	94	13.6	15.3916	0	2	PDA	0	N	0	0	0	0	0	1	0	50		0.15			0		3		3	0.220588	1	1			0	LMA	1			3		50	N	deep	2
185	李诗瑶	43782	395751	42956	2.26301	0	89	12.5	15.7808	0	2	VSD	0	often	1	0	0	0	0	0	0	60		0.1			0		2		2	0.16	1	1			0	LMA	1			3		50	N	deep	2
186	梅依涵	43782	395738	43149	1.73425	0	84	11.4	16.1565	0	2	ASD	0	N	0	0	0	1	0	0	0	45		0.1			0		2		2	0.175439	1	1			0	LMA	1			3		50	N	deep	2
187	孙晨萌	43782	395829	41447	6.39726	0	120	20.5	14.2361	1	2	ASD	0	N	0	0	0	0	0	0	0	80		0.2			0		3		3	0.146341	0	1			0	LMA	1			3		50	N	deep	2
188	徐茂	43782	396005	42294	4.07671	1	99	14.7	14.9985	1	2	VSD	0	N	0	0	0	0	0	0	0	55		0.15			0		1.5		1.5	0.102041	0	1			0	LMA	1			3		50	N	deep	2
189	徐樱春	43782	395742	43095	1.88219	0	88	13.1	16.9163	0	3	PDA	0	N	0	0	0	0	0	0	0	45		0.15			0		2.5		2.5	0.19084	1	1			0	LMA	1			3		50	N	deep	2
190	张悦然	43782	395855	42545	3.38904	0	104	15	13.8683	1	2	ASD	0	N	0	0	0	0	0	0	0	60		0.15			0		2		2	0.133333	0	1			0	LMA	1			3		50	N	deep	2
191	顾诚	43789	396805	42740	2.87397	1	98	14.3	14.8896	0	2	PDA	1	often	1	0	0	0	0	0	0	60		0.1			0		2		2	0.13986	0	1			0	LMA	1			3		50	N	deep	2
192	胡馨宇	43789	396818	42634	3.16438	0	95	13.5	14.9584	1	2	PDA	0	N	0	0	0	0	0	0	0	50		0.1			0		2		2	0.148148	0	1			0	LMA	1			3		50	N	deep	2
193	李紫霖	43789	396628	42749	2.84932	1	90	13.1	16.1728	0	2	PDA	0	N	0	0	0	1	0	0	0	50		0.1			0		2		2	0.152672	0	1			0	LMA	1			3		50	N	deep	2
194	马怡萱	43789	396848	43315	1.29863	0	80	10.5	16.4062	0	3	VSD	1	N	0	0	0	0	0	1	0	50		0.1			0		2		2	0.190476	1	1			0	LMA	1			3		50	N	deep	2
195	潘毓晗	43789	396785	41871	5.25479	1	117	22.7	16.5827	1	2	PDA	1	occasionally	1	0	0	0	1	0	0	130		0.2			0		4		4	0.176211	1	1			0	LMA	1			3		50	N	deep	2
196	祈子景	43789	396616	42319	4.0274	0	95	13.9	15.4017	1	2	ASD	0	N	0	0	0	0	0	0	0	60		0.1			0		2		2	0.143885	0	1			0	LMA	1			3		50	N	deep	2
197	王昕桐	43789	396792	43747	0.115068	0	85	11	15.2249	0	2	ASD	0	N	0	0	0	0	0	0	0	45		0.1			0		2		2	0.181818	1	1			0	LMA	1			3		50	N	deep	2
198	张雨茉	43789	396893	42356	3.92603	0	100	15.2	15.2	1	2	VSD	1	N	0	0	0	0	0	0	0	60		0.1			0		2		2	0.131579	0	1			0	LMA	1			3		50	N	deep	2
199	方欣然	43838	402675	41731	5.7726	0	108	19.7	16.8896	1	3	PDA	0	N	0	0	0	0	0	0	0	60		0.1			0		3		3	0.152284	0	1			0	LMA	1			3		50	N	deep	2
200	桂郡茹	43838	402661	39184	12.7507	0	164	43.5	16.1734	1	2	ASD	0	N	0	0	0	0	0	0	0	120		0.3			0		6		6	0.137931	0	1			0	LMA	1			3		50	N	deep	2
201	和思娴	43838	402119	41093	7.52055	0	117	20.4	14.9025	1	2	PDA	1	N	0	0	0	0	0	1	0	80		0.2			0		3		3	0.147059	0	1			0	LMA	1			3		50	N	deep	2
202	毛新槿	43838	402526	41977	5.09863	1	109	12.3	10.3527	1	2	PDA	1	often	1	0	1	0	0	1	0	60		0.1			0		3		3	0.243902	1	1			0	LMA	1			3		50	N	deep	2
203	吴嘉莹	43838	402492	43025	2.2274	1	86	10.8	14.6025	0	2	VSD	1	N	0	0	0	1	0	0	0	40		0.1			0		2		2	0.185185	1	1			0	LMA	1			3		50	N	deep	2
204	张诗雨	43838	402733	41765	5.67945	0	108	20	17.1468	1	2	ASD	0	N	0	0	0	0	0	0	0	80		0.2			0		2		2	0.1	0	1			0	LMA	1			3		50	N	deep	2
205	张誉菲	43838	402524	41572	6.20822	0	117	20.5	14.9755	1	2	ASD	0	N	0	0	0	0	0	1	0	80		0.2			0		3		3	0.146341	0	1			0	LMA	1			3		50	N	deep	2
206	陈以茉	43908	407631	42049	5.09315	0	119	20.1	14.1939	1	3	VSD	0	N	0	0	0	0	0	0	0	100		0.2			0	40			4	0.199005	1	1			0	LMA	1			3		50	N		2
207	丁乙	43908	407589	40789	8.54521	1	123	20.1	13.2857	1	2	ASD	0	often	1	1	1	1	0	0	1	80		0.2			0	45			4.5	0.223881	1	1			0	LMA	1			3		50	N		2
208	穆俊熙	43908	407484	40184	10.2027	1	140	39.5	20.1531	1	2	VSD	0	N	0	0	0	1	0	1	0	160		0.3			0	80			8	0.202532	1	1			0	LMA	1			3		50	N		2
209	吴佳毅	43908	407601	42743	3.19178	0	98	14.7	15.3061	1	2	ASD	0	often	1	0	0	0	0	0	0	55		0.15			0	30			3	0.204082	1	1			0	LMA	1			3		50	N		2
210	马梓露	43929	409450	42602	3.63562	0	105	17.7	16.0544	1	2	PDA	0	N	0	0	0	0	0	0	0	50		0.1			0	35			3.5	0.19774	1	1			0	LMA	1			3		50	N		2
211	郑紫异	43929	409452	42821	3.03562	1	105	17.8	16.1451	1	2	VSD	0	N	0	0	0	0	0	0	0	60		0.15			0	35			3.5	0.196629	1	1			0	LMA	1			3		50	N		2
212	童思源	43936	410033	42730	3.30411	1	105	16.4	14.8753	1	2	ASD	0	N	0	0	0	1	0	1	0	70		0.15			0		3		3	0.182927	1	1			0	LMA	1			3		50	N		2
213	张钰然	43936	410153	41660	6.23562	0	125	25.4	16.256	1	2	PDA	0	often	1	0	0	0	0	1	0	100		0.2			0		4		4	0.15748	1	1			0	LMA	1			3		50	N		2
214	邹郑然	43936	410187	42745	3.26301	1	98	16.8	17.4927	1	2	ASD	0	often	1	0	0	0	0	0	0	70		0.15			0		3		3	0.178571	1	1			0	LMA	1			3		50	N		2
215	李林	43943	411032	42801	3.12877	0	94	12.3	13.9203	1	2	VSD	0	N	0	0	0	0	0	0	0	50		0.1			0	25			2.5	0.203252	1	1			0	LMA	1			3		50	N		2
216	廖晨曦	43943	411039	42089	5.07945	0	110	19.9	16.4463	1	2	ASD	0	N	0	0	0	0	0	0	0	80		0.2			0	40			4	0.201005	1	1			0	LMA	1			3		50	N		2
217	孙墨晗	43943	410926	41571	6.49863	0	112	24.2	19.2921	1	3	ASD	0	N	0	0	0	0	0	0	1	100		0.2			0	50			5	0.206612	1	1			0	LMA	1			3		50	N		2
218	张馨予	43943	411170	43307	1.74247	0	78	10.5	17.2584	0	2	ASD	1	N	0	0	0	0	0	1	0	40		0.1			0	20			2	0.190476	1	1			0	LMA	1			3		50	N	deep	2
219	费宇轩	43950	411883	42644	3.57808	1	98	15.8	16.4515	1	2	VSD	0	N	0	0	0	0	0	0	0	65		0.15		5	1	30			3	0.189873	1	1			0	LMA	1			3		50	N		2
220	郭鑫怡	43950	411946	42006	5.32603	0	115	23	17.3913	1	2	ASD	0	often	1	0	0	0	0	0	0	100		0.2		5	1	40			4	0.173913	1	1			0	LMA	1			3		50	N		2
221	洪晨	43950	411880	42752	3.28219	1	100	14.4	14.4	1	2	ASD	0	often	1	0	1	0	0	1	0	55		0.1		5	1	25			2.5	0.173611	1	1			0	LMA	1			3		50	N		2
222	马乐多	43950	411900	42763	3.25205	0	91	12.3	14.8533	1	2	ASD	0	N	0	0	0	0	0	0	0	50		0.1		5	1	25			2.5	0.203252	1	1			0	LMA	1			3		50	N		2
223	盛安乔	43950	412072	43421	1.44932	0	83	11.7	16.9836	0	2	ASD	0	N	0	0	0	0	0	0	1	45		0.1		5	1	20			2	0.17094	1	1			0	LMA	1			3		50	N		2
224	汤昕玥	43950	412094	40955	8.20548	0	130	24.5	14.497	1	2	PDA	0	N	0	0	0	0	0	0	0	100		0.2		5	1	35			3.5	0.142857	0	1			0	LMA	1			3		50	N		2
225	王依萱	43950	411908	42122	5.00822	0	110	20	16.5289	1	3	PDA	0	N	0	0	0	0	0	0	0	80		0.2		5	1	40			4	0.2	1	1			0	LMA	1			3		50	N		2
226	朱禹皓	43950	411903	42830	3.06849	1	100	17	17	1	2	PDA	1	N	0	0	0	0	0	1	0	60		0.15		5	1	35			3.5	0.205882	1	1			0	LMA	1			3		50	N		2
227	徐诺唯	43971	414449	43126	2.31507	0	94	13.3	15.0521	0	2	VSD	0	N	0	0	1	0	0	1	1	50		0.1		2.5	1	25		12	2.5	0.18797	1	1			0	LMA	1			3		50	N		2
228	张星怡	43971	414516	42702	3.47671	0	98	15.9	16.5556	1	2	VSD	1	N	0	0	0	0	0	1	1	60		0.15		5	1	30		16	3	0.188679	1	1			0	LMA	1			3		50	N		2
229	曹明灵	43973	316	42820	3.1589	1	87	13.3	17.5717	1	2	ASD	1	N	0	0	0	1	0	0	0	50				5	1	20			2	0.150376	0	0			0	LMA	1			3		50	N		2
230	傅子衿	43985	416075	43160	2.26027	0	85	11	15.2249	0	2	VSD	0	N	0	0	1	0	0	0	1	30		0.1		5	1	20			2	0.181818	1	1			0	LMA	1			3		50	N		2
231	王妤茜	43985	416087	42927	2.89863	0	90	13	16.0494	0	2	PDA	0	N	0	0	0	0	0	0	0	40		0.1		5	1	25			2.5	0.192308	1	1			0	LMA	1			3		50	N		2
232	杨沁雨	43985	416247	42346	4.49041	0	105	17.2	15.6009	1	2	VSD	0	N	0	0	0	0	0	0	0	50		0.1		5	1	35		20	3.5	0.203488	1	1			0	LMA	1			3		50	N		2
233	张乐琪	43985	416125	43591	1.07945	0	72	10	19.2901	0	2	PDA	0	N	0	0	0	0	0	1	0	30		0.1			0	15		10	1.5	0.15	0	1			0	LMA	1			3		50	N		2
234	张宇航	43985	416371	43028	2.62192	1	95	13.6	15.0693	0	3	VSD	1	N	0	0	0	0	0	0	1	40		0.1			0	25			2.5	0.183824	1	1			0	LMA	1			3		50	N		2
235	程哲明	43992	417032	42180	4.96438	1	105	19.7	17.8685	1	2	PDA	1	N	0	0	1	0	0	0	1	80		0.2		5	1	35		20	3.5	0.177665	1	1			0	LMA	1			3		50	N		2
236	韩康妮	43992	417072	42997	2.72603	0	100	14.3	14.3	0	2	PDA	0	occasionally	1	0	0	0	0	1	1	55		0.1		5	1	20		15	2	0.13986	0	1			0	LMA	1			3		50	N		2
237	姜艺阳	43992	417145	42652	3.67123	0	105	14.8	13.424	1	2	VSD	1	N	0	0	0	0	0	1	0	50		0.1		5	1	20		15	2	0.135135	0	1			0	LMA	1			3		50	N		2
238	帅栾明	43992	416981	43495	1.36164	0	80	10.5	16.4062	0	3	PDA	1	N	0	0	0	0	0	0	1	40		0.1		5	1	15		10	1.5	0.142857	0	1			0	LMA	1			3		50	N		2
239	孙祥	43992	416957	43526	1.27671	1	76	10	17.313	0	2	ASD	0	N	0	0	0	1	0	0	0	40		0.1		2.5	1	15		10	1.5	0.15	0	1			0	LMA	1			3		50	N		2
240	王慕涵	43992	417077	43171	2.24932	1	90	14.3	17.6543	0	2	VSD	1	N	0	0	0	0	0	0	1	55		0.1		5	1	20		15	2	0.13986	0	1			0	LMA	1			3		50	N		2
241	向芸瑾	43992	416957	41210	7.62192	0	122	22	14.781	1	2	PDA	0	N	0	0	0	0	0	0	0	80		0.2		5	1	35		20	3.5	0.159091	1	1			0	LMA	1			3		50	N		2
242	万淼	43999	417962	41118	7.89315	0	123	22.8	15.0704	1	2	PDA	1	occasionally	1	0	1	0	0	1	0	80		0.2		5	1	35			3.5	0.153509	1	1			0	LMA	1			3		50	N		2
243	魏雨泽	43999	418001	43046	2.61096	1	95	12.4	13.7396	0	3	VSD	1	N	0	0	0	1	0	0	0	40		0.1			0	25			2.5	0.201613	1	1			0	LMA	1			3		50	N		2
244	徐昊程	43999	417846	43116	2.41918	1	95	16.7	18.5042	0	2	VSD	0	N	0	0	1	0	0	0	0	50		0.2		2.5	1	30			3	0.179641	1	1			0	LMA	1			3		50	N		2
245	张哲	43999	417852	43177	2.25205	1	90	13.9	17.1605	0	2	VSD	1	N	0	0	0	1	0	1	1	40		0.1		5	1	20			2	0.143885	0	1			0	LMA	1			3		50	N	deep	2
246	王晨赫	44006	418740	41932	5.68219	1	127	21.2	13.144	1	2	PDA	0	N	0	0	0	0	0	0	0	90		0.2		5	1	50			5	0.235849	1	1			0	LMA	1			3		50	N		2
247	魏艾伊	44006	418807	42331	4.58904	0	110	17.1	14.1322	1	2	PDA	0	N	0	0	0	0	0	0	0	70		0.15		5	1	35			3.5	0.204678	1	1			0	LMA	1			3		50	N		2
248	徐淑迪	44006	418417	43609	1.08767	0	78	9.5	15.6147	0	3	PDA	0	N	0	0	0	1	0	0	0	35		0.1		2.5	1	15			1.5	0.157895	1	1			0	LMA	1			3		50	N		2
249	叶婧媛	44006	418770	43467	1.47671	0	77	10.2	17.2036	0	2	ASD	1	N	0	0	0	0	0	0	1	40		0.1		5	1	15			1.5	0.147059	0	1			0	LMA	1			3		50	N		2
250	张文昕	44006	418749	42819	3.25205	0	92	13.4	15.8318	1	2	VSD	1	N	0	0	0	1	0	0	0	50		0.1		5	1	20			2	0.149254	0	1			0	LMA	1			3		50	N		2
251	赵紫涵	44006	418753	41548	6.73425	0	130	24	14.2012	1	3	VSD	0	N	0	0	0	0	0	1	1	95		0.2		5	1	50			5	0.208333	1	1			0	LMA	1			3		50	N		2
252	郭芯亭	44020	420429	43305	1.9589	0	85	11.5	15.917	0	2	PDA	1	occasionally	1	0	0	0	0	1	1	40		0.1		5	1	15		10	1.5	0.130435	0	1			0	LMA	1			3		50	N	deep	2
253	韩宇轩	44020	420321	43332	1.88493	0	83	12	17.4191	0	2	ASD	0	N	0	0	0	1	0	0	0	50		0.1		2.5	1	20			2	0.166667	1	1			0	LMA	1			3		50	N		2
254	何坤	44020	420404	39092	13.5014	1	162	68	25.9107	1	2	PDA	0	N	0	0	0	0	0	0	0	200		0.3		5	1	100			10	0.147059	0	1			0	LMA	1			3		50	N		2
255	钱思佚	44020	420422	42917	3.02192	0	97	15.2	16.1547	1	3	PDA	1	N	0	0	0	0	0	0	1	60		0.1		5	1	30			3	0.197368	1	1			0	LMA	1			3		50	N		2
256	王和沐	44020	420489	42761	3.44932	0	97	13.7	14.5605	1	2	ASD	0	N	0	0	1	1	0	1	1	50		0.1		5	1	20			2	0.145985	0	1			0	LMA	1			3		50	N		2
257	王芮昕	44020	420456	43252	2.10411	0	86	9.8	13.2504	0	2	VSD	0	N	0	0	0	1	0	0	0	30		0.1			0	20			2	0.204082	1	1			0	LMA	1			3		50	N		2
258	翕烯桦	44020	420480	43371	1.77808	0	76	10.3	17.8324	0	2	ASD	1	occasionally	1	0	0	1	0	0	0	40		0.1			0	20			2	0.194175	1	1			0	LMA	1			3		50	N	deep	2
259	姚晨浠	44020	420271	42675	3.68493	0	99	14.1	14.3863	1	2	ASD	0	N	0	0	0	0	0	0	0	55		0.1			0	20			2	0.141844	0	1			0	LMA	1			3		50	N		2
260	赵子墨	44020	420369	40601	9.36712	1	138	32.3	16.9607	1	3	VSD	0	N	0	0	0	1	0	1	0	120		0.3		5	1	65			6.5	0.201238	1	1			0	LMA	1			3		50	N		2
261	陈澈	44027	421464	43559	1.28219	1	80	12	18.75	0	2	PDA	0	N	0	0	0	0	0	1	1	50		0.1			0	20			2	0.166667	1	1			0	LMA	1			3		50	N		2
262	刁依晨	44027	421290	41324	7.40548	0	125	19	12.16	1	2	ASD	1	N	0	0	0	0	0	1	1	80		0.2			0	40			4	0.210526	1	1			0	LMA	1			3		50	N		2
263	冯纯依	44027	421272	43046	2.68767	0	95	16.4	18.1717	0	2	ASD	0	N	0	0	0	0	0	0	0	60		0.1			0	30			3	0.182927	1	1	5		1	LMA	1			3		50	N		2
264	孙博文	44027	421460	40278	10.2712	1	140	36	18.3673	1	2	VSD	0	N	0	0	0	0	0	0	0	120		0.3		5	1	70			7	0.194444	1	1			0	LMA	1			3		50	N		2
265	吴卓垣	44027	421359	41473	6.99726	1	123	20.4	13.484	1	2	ASD	0	N	0	0	0	0	0	0	0	80		0.2			0	40			4	0.196078	1	1			0	LMA	1			3		50	N		2
266	吴梓妍	44027	421305	43341	1.87945	0	86	11.2	15.1433	0	2	ASD	0	N	0	0	0	0	0	0	0	40		0.1			0	20			2	0.178571	1	1			0	LMA	1			3		50	N	deep	2
267	张爱薇	44027	421229	43187	2.30137	0	92	13.6	16.0681	0	2	PDA	0	often	1	0	0	0	0	1	0	50		0.1			0	20			2	0.147059	0	1			0	LMA	1			3		50	N		2
268	周沐汐	44027	421322	43518	1.39452	0	84	9.2	13.0385	0	2	ASD	1	N	0	0	0	0	0	0	0	40		0.1			0	20			2	0.217391	1	1			0	LMA	1			3		50	N	deep	2
269	马潘媛	44038	427388	42006	5.56712	0	87.5	12.4	16.1959	1	2	PDA	0	N	0	0	0	0	0	0	0	60					0		2		2	0.16129	1	0			0	LMA	1			3		50	N		2
271	孟令颜	44069	427300	43305	2.09315	0	91	12.6	15.2156	0	2	ASD	1	N	0	0	0	0	0	0	0	60				12	1		3		3	0.238095	1	0			0	LMA	1			3		50	N		2
272	李艾宸	44083	429050	42157	5.27671	1	11.5	20	1512.29	1	2	PDA	0	N	0	0	0	0	0	0	0	60		0.2			0		3		3	0.15	0	1			0	LMA	1	4		3		50	N		2
273	邵镜源	44124	433978	43630	1.35342	1	78	9.8	16.1078	0	2	PDA	0	N	0	0	0	0	0	0	0	30		0.1			0	15			1.5	0.153061	1	1			0	LMA	1			3		50	N		2
274	陈梓滢	44125	433904	43367	2.07671	0	90	12.8	15.8025	0	2	PDA	1	occasionally	1	0	0	0	0	0	0	50		0.1			0	20			2	0.15625	1	1			0	LMA	1			3		50	N	deep	2
275	罗欣睿	44125	433845	42689	3.93425	0	104	16.8	15.5325	1	2	VSD	0	N	0	0	0	0	0	0	0	50		0.1			0	30			3	0.178571	1	1			0	LMA	1			3		50	N		2
276	沈语诺	44125	433907	43698	1.16986	0	80	10	15.625	0	2	ASD	1	N	0	0	0	0	0	0	0	30		0.1			0	20			2	0.2	1	1			0	LMA	1			3		50	N		2
277	王一习	44125	434125	43518	1.66301	0	83	11.7	16.9836	0	2	ASD	1	N	0	0	0	0	0	0	0	30		0.1			0	20			2	0.17094	1	1			0	LMA	1			3		50	N		2
278	余裕湘	44125	433910	40596	9.66849	1	144	34.2	16.4931	1	2	ASD	0	N	0	0	0	0	0	0	0	100		0.3			0	70			7	0.204678	1	1			0	LMA	1			3		50	N		2
279	金郅涵	44138	435839	42537	4.3863	1	101	15	14.7044	1	2	PDA	0	N	0	0	1	0	0	1	0	50		0.1			0	25			2.5	0.166667	1	1			0	LMA	1			3		50	N		2
280	卞晗蕴	44139	435648	40798	9.15342	0	147	30.8	14.2533	1	2	ASD	0	N	0	0	0	0	0	0	0	120		0.3			0	50			5	0.162338	1	1			0	LMA	1			3		50	N		2
281	陈芊羽	44146	436619	43593	1.51507	0	90	12	14.8148	0	2	PDA	0	occasionally	1	0	0	0	0	0	0	30		0.1			0	20			2	0.166667	1	1			0	LMA	1			3		50	N		2
282	刘泽西	44146	436568	43307	2.29863	1	88	12.4	16.0124	0	2	VSD	0	N	0	0	0	0	0	0	0	50		0.1			0	20			2	0.16129	1	1			0	LMA	1			3		50	N	deep	2
283	夏可可	44146	436665	42322	4.99726	0	107	17	14.8485	1	2	PDA	1	N	0	0	0	0	0	0	0	50		0.1			0	50			5	0.294118	1	1			0	LMA	1			3		50	N		2
284	杨康	44147	438200	42590	4.26575	1	113	19.6	15.3497	1	2	ASD	0	N	0	0	0	0	0	0	0	70		0.2			0	30			3	0.153061	1	1			0	LMA	1			3		50	N		2
285	郝蕴	44160	438319	43739	1.15342	0	75	8.6	15.2889	0	2	PDA	0	N	0	0	0	0	0	0	0	30		0.1			0	15			1.5	0.174419	1	1			0	LMA	1			3		50	N	deep	2
289	张恩	44162	436758	42840	3.62192	0	88	11.6	14.9793	1	2	PDA	0	N	0	0	0	0	0	0	0	40		0.1			0	15			1.5	0.12931	0	1			0	LMA	1			3		50	N		2
290	云曦沐	44167	439052	43202	2.64384	0	95	14.7	16.2881	0	2	VSD	1	N	0	0	0	0	0	0	0	60		0.1			0	30			3	0.204082	1	1			0	LMA	1			3		50	N		2
291	赵珈彤	44167	439029	43067	3.0137	0	96	13.7	14.8655	1	2	VSD	1	N	0	0	0	0	0	0	0	50		0.1			0	25			2.5	0.182482	1	1			0	LMA	1			3		50	N		2
292	汪弘平	44181	440532	43483	1.91233	1	90	14.5	17.9012	0	3	PDA	0	N	0	0	0	0	0	0	0	60					0	30			3	0.206897	1	0			0	LMA	1			3		50	N		2
293	王恩颖	44181	440586	42442	4.76438	0	112	25.1	20.0096	1	2	VSD	0	N	0	0	0	0	0	0	0	100					0	50			5	0.199203	1	0			0	LMA	1			3		50	N		2
294	张星辰	44181	440601	43342	2.29863	1	93	13	15.0306	0	2	VSD	1	N	0	0	0	0	0	0	0	50					0	25			2.5	0.192308	1	0			0	LMA	1			3		50	N		2
[truncated: 80 more columns]
